# Supplementary material for: Inhibin Alpha Expression in Human Tumors: A Tissue Microarray Study on 12,212 Tumors
Source: Biomedicines. 2022 Oct 7;10(10):2507. doi: 10.3390/biomedicines10102507 (PMC9598868; doi:10.3390/biomedicines10102507)
Supplement: Supplementary file 1 [file biomedicines-10-02507-s001.zip]

Archive with 3 entries (3 files):
- Supplementary Figure S1.pdf
- Supplementary Table S1.xlsx
- .DS_Store
