# Supplementary material for: Inhibin Alpha Expression in Human Tumors: A Tissue Microarray Study on 12,212 Tumors
Source: Biomedicines. 2022 Oct 7;10(10):2507. doi: 10.3390/biomedicines10102507 (PMC9598868; doi:10.3390/biomedicines10102507)
Supplement: Supplementary file 1 [file biomedicines-10-02507-s001.zip › Supplementary Table S1.xlsx]

## Sheet: Tabelle1
Table S1: List of the references and raw data used to create Figure 3.
Pubmed ID	Tumor Entity	n	Inhibin alpha postive (%)
21743968	Adenocarcinoma of the cervix	10	0
16280664	Adenocarcinoma of the cervix	10	0
16280664	Adenocarcinoma of the esophagus	6	0
16280664	Adenocarcinoma of the lung	12	0
10469213	Adenocarcinoma of the pancreas	3	0
16280664	Adenocarcinoma of the pancreas	11	0
10469213	Adenocarcinoma of the prostate	7	0
16280664	Adenocarcinoma of the prostate	25	0
22417854	Adrenal cortical adenoma	11	0.909
11556749	Adrenal cortical adenoma	25	1
11893039	Adrenal cortical adenoma	21	0.19
12808065	Adrenal cortical adenoma	15	0.93
9872645	Adrenal cortical adenoma	22	0.86
23866946	Adrenal cortical adenoma	18	0.833
9602683	Adrenal cortical adenoma	15	1
20154585	Adrenal cortical adenoma	43	0.88
10028050	Adrenal cortical adenoma	14	0.786
9647588	Adrenal cortical adenoma	23	0.78
15256108	Adrenal cortical adenoma	66	0.909
16280664	Adrenal cortical adenoma	62	0.838
22417854	Adrenal cortical carcinoma	6	0.833
11556749	Adrenal cortical carcinoma	6	1
9872645	Adrenal cortical carcinoma	4	0.75
9602683	Adrenal cortical carcinoma	4	1
20154585	Adrenal cortical carcinoma	7	0.71
10028050	Adrenal cortical carcinoma	4	0.5
11893039	Adrenal cortical carcinoma	12	0.25
15256108	Adrenal cortical carcinoma	37	0.946
23531850	Adrenal cortical carcinoma	40	0.925
12808065	Adrenal cortical carcinoma	12	0.92
23866946	Adrenal cortical carcinoma	13	0.538
16280664	Adrenal cortical carcinoma	40	0.675
9647588	Adrenal cortical carcinoma	15	0.8
14681320	Angiosarcoma	18	0.111
15059165	Brenner tumor	1	0
8951493	Brenner tumor	5	0.6
9308727	Brenner tumor	2	0.5
12409724	Brenner tumor	13	0
16280664	Cholangiocarcinoma	18	0
9570994	Clear cell carcinoma of the ovary	9	0.1111
10994638	Clear cell carcinoma of the ovary	3	0
15059165	Clear cell carcinoma of the ovary	2	0
7705698	Clear cell carcinoma of the ovary	1	0
8951493	Clear cell carcinoma of the ovary	6	0.34
15754297	Clear cell carcinoma of the ovary	2	0
12409724	Clear cell carcinoma of the ovary	1	0
9421093	Clear cell carcinoma of the ovary	5	0
16391844	Clear cell carcinoma of the ovary	10	0
21490444	Clear cell renal cell carcinoma	184	0.09
10469213	Colorectal adenocarcinoma	12	0.666
16280664	Colorectal adenocarcinoma	17	0
32662905	Colorectal adenocarcinoma	150	0.48
16280664	Ductal carcinoma of the breast / no specific type of carcinoma	12	0
15047219	Endometrial Adenocarcinoma (G3)	5	1
17143484	Endometrial Adenocarcinoma (G3)	139	0.8993
19231155	Endometrial Carcinoma clear cell	6	0.167
20599374	Endometrial Carcinoma clear cell	7	0.145
9712426	Endometrial Carcinoma Endometrioid	7	0
19231155	Endometrial Carcinoma Endometrioid	221	0.249
19231155	Endometrial serous carcinoma	22	0.273
20599374	Endometrial serous carcinoma	29	0.276
10747314	Endometrioid carcinoma of the ovary	4	0
8951493	Endometrioid carcinoma of the ovary	4	0.5
10469213	Endometrioid carcinoma of the ovary	2	0
9308727	Endometrioid carcinoma of the ovary	5	0.2
10884806	Endometrioid carcinoma of the ovary	4	0.75
9570994	Endometrioid carcinoma of the ovary	23	0.0869
10994638	Endometrioid carcinoma of the ovary	10	0.3
15059165	Endometrioid carcinoma of the ovary	13	0
15754297	Endometrioid carcinoma of the ovary	11	0.09
12409724	Endometrioid carcinoma of the ovary	15	0
18753972	Endometrioid carcinoma of the ovary	23	0.04
9421093	Endometrioid carcinoma of the ovary	10	0
17255771	Endometrioid carcinoma of the ovary	27	0.04
16280664	Follicular thyroid carcinoma	5	0
11688581	Gallblader Cancer	1	1
10469213	Gastric adenocarcinoma	7	0
16280664	Gastric adenocarcinoma	16	0
16280664	Germ cell tumor	3	0
16280664	Germ cell tumor	8	0
20471560	Granular cell tumor	6	0.5
24746209	Granular cell tumor	11	1
19192059	Granular cell tumor	42	0.93
18581283	Granular cell tumor	22	0.36
16487364	Granular cell tumor	11	0
15214825	Granular cell tumor	29	1
12604902	Granular cell tumor	20	0.95
12579997	Granular cell tumor	43	1
11688581	Granular cell tumor	17	1
25882927	Granular cell tumor	58	0.52
7705698	Granulosa cell tumor of the ovary	1	1
9786454	Granulosa cell tumor of the ovary	2	1
26469329	Granulosa cell tumor of the ovary	3	1
8951493	Granulosa cell tumor of the ovary	6	1
12966351	Granulosa cell tumor of the ovary	4	1
15059165	Granulosa cell tumor of the ovary	41	0.8
10747314	Granulosa cell tumor of the ovary	14	1
9475192	Granulosa cell tumor of the ovary	33	0.97
9688187	Granulosa cell tumor of the ovary	14	1
15754297	Granulosa cell tumor of the ovary	10	0.6
12409724	Granulosa cell tumor of the ovary	39	0.95
10785470	Granulosa cell tumor of the ovary	47	0.894
22123727	Granulosa cell tumor of the ovary	39	0.974
9712426	Granulosa cell tumor of the ovary	14	1
12579997	Granulosa cell tumor of the ovary	43	1
9253627	Granulosa cell tumor of the ovary	24	1
12218213	Granulosa cell tumor of the ovary	20	1
24689977	Granulosa cell tumor of the ovary	44	1
9308727	Granulosa cell tumor of the ovary	16	1
24689977	Granulosa cell tumor of the ovary	44	1
9949285	Granulosa cell tumor of the ovary	11	0.818
21217523	Granulosa cell tumor of the ovary	31	0.87
22200085	Granulosa cell tumor of the ovary	21	1
16159935	Granulosa cell tumor of the ovary	74	0.959
28727617	Granulosa cell tumor of the ovary	85	0.41
9872645	hepatocellular carcinoma	25	0.04
16280664	hepatocellular carcinoma	170	0.012
14681320	Leiomyosarcoma	16	0
12396240	Liposarcoma	6	0
16280664	Lobular carcinoma of the breast	21	0
10747314	Mucinous carcinoma of the ovary	3	0
7705698	Mucinous carcinoma of the ovary	5	0.4
9786454	Mucinous carcinoma of the ovary	6	0.833
26469329	Mucinous carcinoma of the ovary	3	0
10469213	Mucinous carcinoma of the ovary	5	0
9308727	Mucinous carcinoma of the ovary	4	0
9421093	Mucinous carcinoma of the ovary	5	0.4
10884806	Mucinous carcinoma of the ovary	4	1
9570994	Mucinous carcinoma of the ovary	16	0.375
19231155	Mucinous carcinoma of the ovary	14	0.21
10994638	Mucinous carcinoma of the ovary	15	0.4
8951493	Mucinous carcinoma of the ovary	15	0.73
15754297	Mucinous carcinoma of the ovary	10	0
12409724	Ovarian malignant mixed Müllerian tumors (MMMT)	2	0
16280664	papillary thyroid carcinoma	11	0
9602683	Phaeochromocytoma	8	0
10028050	Phaeochromocytoma	5	0
22417854	Phaeochromocytoma	25	0.16
25329118	Phaeochromocytoma	20	0
11893039	Phaeochromocytoma	22	0
15256108	Phaeochromocytoma	44	0
12808065	Phaeochromocytoma	18	0
20154585	Phaeochromocytoma	35	0
9647588	Phaeochromocytoma	19	0.11
14681320	Rhabdomyosarcoma	10	0
14681320	Schwannoma	32	0
15059165	Serous carcinoma of the ovary	9	0
10747314	Serous carcinoma of the ovary	3	0
7705698	Serous carcinoma of the ovary	3	0
8951493	Serous carcinoma of the ovary	8	0.63
10469213	Serous carcinoma of the ovary	7	0
9308727	Serous carcinoma of the ovary	5	0
9421093	Serous carcinoma of the ovary	5	0
10994638	Serous carcinoma of the ovary	30	0.3
15754297	Serous carcinoma of the ovary	13	0.076
12409724	Serous carcinoma of the ovary	11	0.09
9570994	Serous carcinoma of the ovary	59	0.1525
11014571	sex cord stromal tumor of the testis	5	0.4
11979085	sex cord stromal tumor of the testis	4	1
10757400	sex cord stromal tumor of the testis	9	0.666
9720507	sex cord stromal tumor of the testis	47	0.978
32604170	sex cord stromal tumor of the testis	17	0.29
21743968	Squamous cell carcinoma of the cervix	10	0
16280664	Squamous cell carcinoma of the cervix	10	0
16280664	Squamous cell carcinoma of the lung	14	0.071
22055401	Synovial sarcoma	47	0
16280664	Thymoma	25	0
25488476	Urinary bladder cancer	295	0.501
